# Supplementary material for: The NMD Pathway Regulates GABARAPL1 mRNA during the EMT
Source: Biomedicines. 2021 Sep 23;9(10):1302. doi: 10.3390/biomedicines9101302 (PMC8533616; doi:10.3390/biomedicines9101302)
Supplement: Supplementary file 1 [file biomedicines-09-01302-s001.zip]

Archive with 1 entries (1 files):
- biomedicines-1341755-supplementary.pdf
